# Supplementary material for: Enabling women to access preferred methods of contraception: a rapid review and behavioural analysis
Source: BMC Public Health. 2021 Nov 27;21:2176. doi: 10.1186/s12889-021-12212-7 (PMC8627100; doi:10.1186/s12889-021-12212-7)
Supplement: Supplementary file 4 — Additional file 4. Quality Appraisal [file 12889_2021_12212_MOESM4_ESM.xlsx]

## Sheet: Appendix S2_Quality Appraisal
	Methodological quality criteria (Responses Yes/No/Can't tell)	Screening Questions (For all Types)		Qualitative					Quantitative randomized controlled trials					Quantitative nonrandomized (that is, Non-RCT comparative studies)					Quantitative descriptive					Mixed methods
		Are there clear research questions?	Do the collected data allow to address the research questions?	Is the qualitative approach appropriate to answer the research question?	Are the qualitative data collection methods adequate to address the research question?	Are the findings adequately derived from the data?	Is the interpretation of results sufficiently substantiated by data?	Is there coherence between qualitative data sources, collection, analysis and interpretation?	Is randomization appropriately performed?	Are the groups comparable at baseline?	Are there complete outcome data?	Are outcome assessors blinded to the intervention provided?	Did the participants adhere to the assigned intervention?	Are the participants representative of the target population?	Are measurements appropriate regarding both the outcome and intervention (or exposure)?	Are there complete outcome data?	Are the confounders accounted for in the design and analysis?	During the study period, is the intervention administered (or exposure occurred) as intended?	Is the sampling strategy relevant to address the research question?	Is the sample representative of the target population?	Are the measurements appropriate?	Is the risk of nonresponse bias low? (Say yes if response rate higher than 60%)	Is the statistical analysis appropriate to answer the research question?	Is there an adequate rationale for using a mixed methods design to address the research question?	Are the different components of the study effectively integrated to answer the research question?	Are the outputs of the integration of qualitative and quantitative components adequately interpreted?	Are divergences and inconsistencies between quantitative and qualitative results adequately addressed?	Do the different components of the study adhere to the quality criteria of each tradition of the methods involved?	Total score	Proportion (Relative to the number of relevant criteria)
Study ID (Author, Year)
Bexhell 2016		Yes	Yes																Yes	Yes	Yes	Yes	Yes						5	1
Bharadwaj 2011		Yes	Yes	Yes	Yes	Yes	Yes	Yes																					5	1
Bracken 2014		Yes	Yes																No- bias towards white middle class educated women. Little diversity due to recruitment methods around university and students being given course credit to complete the survey.	No- bias towards white middle class educated women. Little diversity due to recruitment methods around university and students being given course credit to complete the survey.	Yes	No	Yes						2	0.4
Brown 2010		Yes	Yes	Yes	Yes	Yes	Yes	Yes																					5	1
Earle 2012		Yes	Yes																Can't tell	Can't tell	Can't tell	Can't tell	Yes						1	0.2
Edelman 2013		Yes	Yes	Yes	Yes	Yes	Yes	Yes																					5	1
Gallagher 2019		Yes	Yes	Yes	Can't tell	Yes	Yes	Yes						Can't tell	Yes	No	can't tell	Yes						Yes	Yes	Can't tell	Can't tell	Can't tell	8	0.533333
Gatiss 2009		Yes	Yes																Yes	Can't tell	Yes	yes	Yes						4	0.8
Gray, 2009		Yes	Yes																Yes	No	Yes	No	Yes						3	0.6
Hoggart 2013		Yes	Yes	Yes	Yes	Yes	Yes	Yes																					5	1
Johnson, 2013		Yes	Yes																can't tell	Yes	Yes	Yes	Yes						4	0.8
Ledger, 2016		Yes	Yes																Can't tell	Can't tell	Yes	Can't tell	Yes						2	0.4
Lopez_del Burgoet al, 2013		Yes	Yes																Yes	No	Yes	Yes	Yes						4	0.8
McCarthy,2009		Yes	Yes	Yes	Yes	Yes	Yes	Yes																					5	1
McDaid, 2010		Yes	Yes																Yes	Yes	Yes	Yes	Yes						5	1
Okpo 2014		Yes	Yes	Yes	Yes	Yes	Yes	Yes																					5	1
Pownall, 2012		No	Yes																Can't tell	No	Yes	Yes	Yes						3	0.6
Ramachandran, 2011		No (Audit)																											0	0
Roderique-Davies; 2016		Yes	Yes																Yes	Can't tell	Yes	Can't tell	Yes						3	0.6
Rosales, 2012		Yes	Yes																Can't tell	No	Yes	No	Yes						2	0.4
Say 2009		Yes	Yes	Yes	Can't tell	Yes	Yes	Yes											No	No	Can't tell	Can't tell	Yes	Can't tell	Yes	Yes	No (Qual divergence found but not explained)	Yes	8	0.533333
Shah 2019		Yes	Yes	Yes	Yes	Yes	Yes	Yes																					5	1
Shawe 2011		Yes	Yes	Yes	Can't tell	Yes	Yes	Yes											Yes	Yes	Can't tell	Yes	Can't tell	Yes	Yes	Yes	Yes	Can't tell	11	0.733333
Skouby 2010		Yes	Yes																Yes	Yes	Yes	Can't tell. Response rate not reported on	Yes						4	0.8
Thomas 2014		Yes	Yes																Yes	Can't tell	Yes	Can't tell							2	0.4
Verran 2015		Yes	Yes	Yes	Yes	Yes	Yes	Yes																					5	1
Walker 2012		Yes	Yes	Yes	Yes- but sample not representative	Yes	Yes	Yes																					5	1
Walker 2016		Yes	Yes																					Yes	yes	Yes	No	Yes- but response rate very low- 28.9%	4	0.8
Walmsley 2016		Yes	Yes	Can't tell	Can't tell	Can't tell	Can't tell	Can't tell																					0	0
Williams 2014		Yes	Yes	Yes	Can't tell	Yes	Yes																						3	0.6
Williamson 2009		Yes	Yes	Yes	Yes but sample not representative of target population.	Yes	Yes	Yes																					5	1
Williamson 2009_Young women’s continued use of oral contraceptives		Yes	Yes	Yes	Yes but sample not representative of target population.	Yes	Yes	Yes																					5	1
