# Supplementary material for: Enabling women to access preferred methods of contraception: a rapid review and behavioural analysis
Source: BMC Public Health. 2021 Nov 27;21:2176. doi: 10.1186/s12889-021-12212-7 (PMC8627100; doi:10.1186/s12889-021-12212-7)
Supplement: Supplementary file 5 — Additional file 5. Quotes and Themes [file 12889_2021_12212_MOESM5_ESM.xlsx]

## Sheet: Themes and quotes
Theme	Coded Text	References	Number of references	MoA1	MoA2	MoA3	MoA4	MoA5	Barriers/Facilitators	Context [Was the theme coded as a barrier/facilitator relating to a formal setting (such as barrier/facilitator for contacting health care professionals) or an informal setting (such as barrier/facilitator for obtaining information from friends/family)?]	Choosing or Using [Was the theme coded as a barrier/facilitator for choosing contraception or using contraception?]
Advice from health care professionals	Table 2 Stated reasons for choosing the contraceptive pill and condoms as methods of contraception UK Recommended by doctor [Johnson 2013] When asked whose advice they would seek before deciding upon a contraceptive method, 59% ( n ⫽ 104) reported that their healthcare professional was their main source of information, and about one-third said a family member or friend. [Rosales 2012] Sources of …	Rosales_2012_Does current contraceptive choice Johnson-2013-Current methods and attitudes of Shawe_2011_Use of contraception by women Verran-2015-The experiences and perceptions of Roderique-Davies_2016_Models of health	5	Environmental Context and Resources	Behavioural cueing				Facilitator	Formal	Choosing
Advice from informal sources - family (especially mum), friends and women's magazines	When asked where women would look or who they would ask for information on contraception many said that they would speak to their mothers who were often proactive in encouraging daughters to seek contraception: It [use of implant] was brought up in a conversation between my mum and her friend…she said that they did wonders for a lot of young girls and not only that, you don’t forget to take it in…	Okpo_2014_But you cant reverse Skouby-2010-Contraceptive use and behavior in Verran-2015-The experiences and perceptions of	3	Social Influences	Environmental Context and Resources				Facilitator	Informal	Choosing
Trustworthiness of information source	Several people indicated that they would go to a doctor, their own general practitioner (GP), as they could trust their GP and he or she could help. Some found going to a familiar place difﬁcult, however, and expressed concerns over conﬁdentiality at their local practice.[Williams 2014] Written information was seen as a useful back up to word- of-mouth as was the internet although there were some…	Williams_2014_Sexual health services and support Okpo_2014_But you cant reverse	2	General attitude/Beliefs					Barrier or facilitator	Formal and informal	Choosing
Anticipated high emotional cost of accessing services for women with drug problems	“… when I had to go [to the GP] … they tap on the thing and it all come up … and you can see their … face change you know” Personal hygiene concerns arose in relation to heavy drug use and inadequate access to washing facilities as a consequence of insecure housing. “I don’t wanna go … in front of a strange woman … not having been able to have even had a wash …” Anticipated high emotional cost of…	Edelman-2013-Understanding barriers to sexual	1	Emotion	Perceived suseptibility/vulnerability	Beliefs About Consequences			Barrier	Formal	choosing and using
Lackadaisical attitude, acceptance of pregnancy or feel pregnancy is not a problem	Other than being a current user, reasons for not needing advice were: ‘pregnancy not a problem’ in 14 cases (5.6%) ………....[Ramachandran 2011] One had recently delivered following her third unplanned pregnancy. So, contraception after the two children, I did think of but never really got round to doing it.[Shawe_2011] Reasons given for not using contraception included: ‘being stupid’[Bharadwaj_201…	Ramachandran_2011_An audit of the contraception service Shawe_2011_Use of contraception by women Bharadwaj_2011_What influences young women to choose between	3	General attitude/Beliefs	Values				Barrier	Formal	choosing and using
Being 'in the moment'	Cos (Because) it’s too much, err, time consuming, really, if you like want to do it straight away you don’t think about a condom, can’t you tell? [laughs] You just go for it, so you forget about them really, and then it’s afterwards, you regret it and think oh God why didn’t I use one? (R10/17) [Brown 2010] I used the cap with a gel … and it was, not always, we didn ’ t always use it. Sometimes w…	Brown_2010_Why don t teenagers use contraception Shawe_2011_Use of contraception by women Bharadwaj_2011_What influences young women to choose between McDaid-2010-Contraception among girls who have	4	Emotion	General attitude/Beliefs	Memory, attention and decision processes			Barrier	Formal and informal	Using
Age limitation to method of choice [Being too young (under 30) for the contraception of choice (sterilisation)]	The third woman interviewed who had had a sterilisation following three unplanned pregnancies had originally asked about being sterilised at the time of the birth of her second child by planned caesarean section: So as I had had a caesarean again I thought it was a good thing to have done but as I was under 30 my consultant was very reluctant to do anything – which I understood. I had it done aft…	Shawe_2011_Use of contraception by women Bexhell-2016-Unplanned pregnancy and contracep	2	Environmental Context and Resources					Barrier	Formal and informal	Using
Concern about adding extra chemicals or hormones to the body/Perception that hormonal contraceptives are unnatural	A: If I had, if the coil would have agreed with me then I would have liked it a lot more. Any mechanical barrier to me is better than hormones. Interviewer: Because it doesn’t upset the ... 798 S. Walker A: The hormone balance. Yea, and you, you actually just stop the sperm getting to the egg so you, we have a barrier somewhere so in that sense you don’t interfere with the body functions. They st…	Walker_2012_Mechanistic and Natural Body Shawe_2011_Use of contraception by women	2	Beliefs about consequences	Attitude towards the behaviour	General attitude/Beliefs			Barrier	Formal and informal	Using
Concern about side effects	Participants were also concerned about the side effects of these contraceptives (Box 4). They had some awareness of likely side effects (e.g. skin irritation for the patch and menstrual disturbance for the implant) but had some misconceptions (e.g. internal damage from the vaginal ring) and some general concerns (e.g. weight gain for all three methods).[Say 2009] Overall, the negative experiences…	Say-2009-Contraceptive choice for young people Hoggart_2013_i think it depends on the body Williamson-2009-Young women's continued use of Verran-2015-The experiences and perceptions of Hoggart_2013_i think it depends on the body Rosales_2012_Does current contraceptive choice Johnson-2013-Current methods and attitudes of Skouby-2010-Contraceptive use and behavior in Walker-2016-Predictors of non-u…	9	Beliefs about consequences					Barrier (facilitator of condom use)	Formal and informal	Using
Contraception not a priority [for homeless] due to competing priorities/Lack of stability and transient lifestyle due to homelessness	Most participants stated that accessing contraception was not their upmost priority. “ :: : thinking about buying contraception when you got to pay rent, do washing, buy food :: : I don’t think people would really bother [with contraception]”. [Shah 2009] Many participants stated that thinking about contraception would not be at the forefront of their mind due to their lack of stability and trans…	Shah-2019-The attitudes of homeless women in L	1	Environmental Context and Resources	Needs				Barrier	Formal and informal	Using
Cost	Most respondents gave more than one reason for nonuse of contraception, but the most common reason was not thinking/forgetting. The next most common reason was the inﬂuence ofalcohol, followed by being caught ‘in the moment’ and embarrassment, and young men’s attitudes. Lack of knowledge was given as a reason by two respondents and cost ofcondoms by only one.[Brown 2010] Table 2 Stated reasons fo…	Brown_2010_Why don t teenagers use contraception Johnson-2013-Current methods and attitudes of	2	Environmental Context and Resources					Barrier or facilitator	Formal and informal	Choosing and using
Effect on menstruation	Within sections of the interview texts espousing a “natural body,” biomedicine was constructed as powerful but interventionist and thus a disruptor of the natural order of nature and of the body. The use of biomedical interventions to control fertility was viewed as overly disruptive to the natural order of the body. The disruption of the menstrual cycle by some forms of hormonal contraception wa…	Walker_2012_Mechanistic and Natural Body Verran-2015-The experiences and perceptions of Walker-2016-Predictors of non-use of intrauter Williamson-2009-Young women's continued use of Rosales_2012_Does current contraceptive choice Bracken_2014_Young women s attitudes towards and experiences	6	Beliefs about consequences					Barrier or facilitator	Formal and informal	Choosing and using
Embarrassment	“It’s quite embarrassing when you go in there and you go and ask for it :: : I’m 27 but it still does get embarrassing”. (P7, 27-year-old)[Shah 2019] Conversely, many participants found talking to their parents hard due to embarrassment, worries about trust, and fear of being reprimanded.[Williams 2014] I mean, cos I know them saying, like, ‘‘No, I aren’t using one’’, then you should say no, obvi…	Shah-2019-The attitudes of homeless women in L Williams_2014_Sexual health services and support Brown_2010_Why don t teenagers use contraception	3	Social Influences	Emotion				Barrier	Formal and informal	choosing and using
Forgetting and worry about missing pills	Forgetting is a problem, it’s if you’re busy, or you rush out, and you forget to take it, and it’s like, ‘oh God, Iforgottotakeit’.I’vedoneit a fewtimes where I’ve forgot and thought ‘oh damn’. (R15/19)[Brown 2010] Within the broad category of ‘not using contraception’, the most common reasons were forgetting, not thinking, being ‘in the moment’,[Brown 2010] When asked which factors would dissuad…	Brown_2010_Why don t teenagers use contraception Rosales_2012_Does current contraceptive choice Williamson-2009-Young women's continued use of Shawe_2011_Use of contraception by women	4	Memory, Attention and Decision Processes					Barrier	Formal and informal	Using
Having underlying medical condition (diabetes) limiting choice of contraception/irregular period	Not allowed pill. Would have liked the pill but told it was not suitable. Several comments particularly in relation to the use of ‘ the pill ’ by women in the questionnaire free text backed up this view, but could not be followed up by interviewing the participants: In the past I was told that I could not take the pill. Some women had discontinued the COC because of medical complications includin…	Shawe_2011_Use of contraception by women Bexhell-2016-Unplanned pregnancy and contracep	2	Environmental Context and Resources					Barrier	Formal and informal	choosing and using
HCP's lack of knowledge	Diabetes specialists had come across GPs who were reluctant to prescribe hormonal contraception. We do periodically get ‘ Oh, I ’ ve got diabetes and I ’ m not allowed to have pills ’ which I think is a little old-fashioned. So if that does come up I try to say ‘ Yes, you can, and I write to the GP – as long as your blood pressure is ok The diabetes specialists appeared to have little knowledge a…	Shawe_2011_Use of contraception by women	1	Environmental Context and Resources					Barrier	Formal and informal	Using
Influence of alcohol	I know it sounds silly but at the time you aren’t bothered, when you’re drunk. Well you are, but you just seem to think you haven’t got a condom, it doesn’t matter this time round, I’ll be alright. (R16/18) Drinking and just forgetting about it, people go out on town and drink and forget about it, they lose inhibitions. (R21/18) There’s more younger people drinking now than there was when I was l…	Brown_2010_Why don t teenagers use contraception McDaid-2010-Contraception among girls who have Bharadwaj_2011_What influences young women to choose between	3	Behavioural Regulation					Barrier	Formal and informal	Using
Perceived Control (including control of when to start and stop contraception, and reversibility of method)	Missing pills Use of hormones or foreign objects Lack of control or need for follow-up The percentage of women using each method and the negative factors aﬀecting their choice. These were tested against positive reasons for choosing a method such as past personal experience, other people ’ s experience, having control of the method and reversibility of the method, effects on periods, not interrup…	Rosales_2012_Does current contraceptive choice Roderique-Davies_2016_Models of health	2	Motivation	Needs				Barrier or facilitator	Formal and informal	choosing and using
Lack of understanding of the UK context	The gap in family planning care that occurred with emigrating had caused problems for some participants. Two of the participants had experienced problems with IUDs fitted in China that then required removal in the UK. For one woman this was delayed because she was not registered with a general practitioner (GP). Misunderstandings about the UK system were described. One participant who was dissati…	Verran-2015-The experiences and perceptions of	1	Knowledge	Environmental Context and Resources				Barrier	Formal and informal	choosing and using
Language barrier and cultural misunderstanding	Several participants described difficulties in fully comprehending information provided by health professionals, which limited its use in their decision making. “The doctor explains to us about issues with contraception failing and we don’t entirely understand so it makes us worry … I still would rather trust my friends’ advice on the best method of contraception. If none of my friends can give m…	Verran-2015-The experiences and perceptions of	1	Knowledge	Environmental Context and Resources				Barrier	Formal and informal	choosing and using
Women with learning disability not being involved in decision making or lack accessible information resources	Wwld: When I said to my nurse to come off it, she was telling me to stay on it. MM: Why do you think that is? Wwld: I don’t know, I didn’t ask her. The women were asked who had made the decision for them to have contraception: of the 23, only ﬁve said they had decided themselves. The others said the decisions were made by GPs, staff in intellectual disability services and parents. None of the wom…	McCarthy-2009-Contraception and women with Walmsley_2016_Contraceptive choices Earle_2012_Who_makes_crucial_decisions_on Pownall_2012Sexuality_and_Sex_Education_of Ledger_2016_Contraceptives and women	5	Environmental Context and Resources					Barrier	Formal and informal	choosing and using
Poor information or knowledge about various birth control methods	Women who had given birth in China described how further pregnancies were prevented through the mandatory use of long-term contraception. They had little choice of contraceptive method and their knowledge of contraception was generally restricted to the IUD. Participants indicated that this lack of access to alternative methods meant that they did not have experience of processing information abo…	Verran-2015-The experiences and perceptions of Bexhell-2016-Unplanned pregnancy and contracep Williamson-2009-Young women's continued use of Okpo_2014_But you cant reverse Walker-2016-Predictors of non-use of intrauter Brown_2010_Why don t teenagers use contraception	6	Knowledge					Barrier	Formal and informal	Choosing and using
HCPs not providing sufficient information about contraception to the women	Among parous women, 20-35% stated that nobody had discussed the implant, injectable, or intrauterine contraceptives with them during or after their last pregnancy.[Bexhell 2016] undergone sterilization, only 45% of respondents were informed about alternative reversible contraceptive options (Figure 6). Whilst the majority of respondents in Germany were informed about contraceptive alternatives (6…	Verran-2015-The experiences and perceptions of Bexhell-2016-Unplanned pregnancy and contracep Skouby-2010-Contraceptive use and behavior in Gatiss-2009-Provision of contraception service Shawe_2011_Use of contraception by women Williams_2014_Sexual health services and support Walmsley_2016_Contraceptive choices Shah-2019-The attitudes of homeless women in L Williamson-2009-Young women's continued…	9	Knowledge					Barrier	Formal and informal	Choosing and using
Not being registered with GP	The gap in family planning care that occurred with emigrating had caused problems for some participants. Two of the participants had experienced problems with IUDs fitted in China that then required removal in the UK. For one woman this was delayed because she was not registered with a general practitioner (GP). Misunderstandings about the UK system were described. One participant who was dissati…	Verran-2015-The experiences and perceptions of	1	Environmental Context and Resources					Barrier	Formal and informal	Choosing and using
Not knowing where to get help or advice	When all of the significant factors were entered into the adjusted logistic regression model, the following remained significant: living in social or rented accommodation, not knowing where to get prescription hormonal contraceptives, reporting first sex was pressurised, unexpected or spur of the moment, and not having talked to partner (both first and most recent) about	McDaid-2010-Contraception among girls who have	1	Knowledge					Barrier	Formal and informal	Choosing and using
Percieved resistance by HCP to remove implant	Once participants had tolerated the implant for some time, many (as with Jata above) reported experiencing practitioner resistance to their request for removal. I think she thought that maybe I was going to go out and then like be sexually active and not have any protection then get pregnant and then come back and blame somebody. So I think she was trying to protect herself while doing it, but I …	Hoggart_2013_i think it depends on the body	1	Environmental Context and Resources					Barrier	Formal and informal	Using
Personal experience and other peoples experience	Reported experiences of other people who had used IUC The effect of other people’s experiences of IUC was statistically significant both for IUD (OR=1.820 [CI=1.465, 2.287], p<0.001) and for LNG-IUS (OR=2.551 [CI=2.009, 3.298], p<0.001), although it was stronger for LNG-IUS. For every shift along a discrete VAS toward knowledge of other people’s increasingly bad experience of LNG-IUS, a responden…	Walker-2016-Predictors of non-use of intrauter Williamson-2009-Young women and limits to the Okpo_2014_But you cant reverse Shah-2019-The attitudes of homeless women in L Brown_2010_Why don t teenagers use contraception Rosales_2012_Does current contraceptive choice Verran-2015-The experiences and perceptions of Bracken_2014_Young women s attitudes towards and experiences Walmsley_2016_Contracept…	10	Attitude towards the behaviour	Social Influences	Social learning / Imitation			Barrier or facilitator	Formal and informal	Choosing and using
Preference for female GP	Access to health professionals they could trust was an issue for several women. Lucy indicated that she would like to see a woman GP: ‘I don’t like speaking to men doctors. It [the contraceptive pill] helped a little bit but then went back to where it was before. My periods still hurt. But I feel nervous talking to the doctor.’[Walmsley 2016] Many women would only go to a female GP, although none…	Walmsley_2016_Contraceptive choices Williams_2014_Sexual health services and support McCarthy-2009-Contraception and women with	3	General Attitudes / Beliefs	Social Influences				Barrier or facilitator	Formal and informal	Choosing and using
Pressure or Influence of young men and violence	Within the broad category of ‘not using contraception’, the most common reasons were forgetting, not thinking, being ‘in the moment’, the inﬂuence of alcohol, and the inﬂuence ofyoung men. This took the form of either their objections to using a condom or refusal to use one, or the subtle pressure not to stop because a condom would interrupt ‘the moment’. Some of them whinge that it takes away th…	Brown_2010_Why don t teenagers use contraception McDaid-2010-Contraception among girls who have Bharadwaj_2011_What influences young women to choose between Williamson-2009-Young women and limits to the Shah-2019-The attitudes of homeless women in L	5	Social Influences					Barrier	Formal and informal	Using
Religious background or grounds	“God almighty made us to have babies :: : So why are we blocking it? :: : By right we should not be blocking whatever has been in us to produce”. (P13, 38-year-old) “I had to get on contraception with beingMuslim, you don’t want to get pregnant before you’re actually married”. (P10, 30-year-old)	Shah-2019-The attitudes of homeless women in L	1	General Attitudes / Beliefs	Social Influences				Barrier or facilitator	Formal and informal	Using
Unwelcoming healthcare setting	Participants highlighted that an unwelcoming health care setting discouraged them to open up about problems they were facing: “I think they should be more welcomingin clinics :: : its like a system. Get in, get out kind of thing. Clock in, clock out”. (P10, 30-year-old)	Shah-2019-The attitudes of homeless women in L	1	Environmental Context and Resources	Social Influences				Barrier	Formal and informal	Using
Concerns relating to mechanism of the contraceptive methods or procedure of fitting them	When asked which factors would dissuade them from using a birth control method, the most frequent response (39%; n ⫽ 69) was worrying about missing pills (Figure 4). Nearly as many (38%; n ⫽ 68) expressed concern about weight gain, whereas 32% ( n ⫽ 57) worried about having a foreign object in the body, and 33% ( n ⫽ 58) about having such a device fi tted or inserted.[Rosales 2012] Concerns about…	Walker-2016-Predictors of non-use of intrauter Rosales_2012_Does current contraceptive choice Say-2009-Contraceptive choice for young people Shah-2019-The attitudes of homeless women in L Lopez_del Burgo_et_al-2013_Womens attitude toward mechanism Bexhell-2016-Unplanned pregnancy and contracep Bracken_2014_Young women s attitudes towards and experiences	7	Perceived susceptibility/vulnerability	Belief about Consequences				Barrier or facilitator	Formal and informal	Using
Misconceptions about IUD	it was like really horrible. It was really smelly. (Participant no 13, age 27) Young women were generally fearful about having an IUD with a range of preconceptions about it being ‘uncomfortable’, ‘smelly’, and ‘painful’ which they had often heard from their friends. Many younger women associated the IUD with older women and felt that they were too young and might risk becoming infertile. It was …	Bharadwaj_2011_What influences young women to choose between	1	Perceived suseptibility/vulnerability	Knowledge				Barrier	Formal and informal	Choosing and using
Real_life experience of seeing an IUD	Real-life experience ofseeing an IUD During the consultation all participants were shown the IUD. It was often the ﬁrst time they had seen one and it presented an opportunity to correct misconceptions. Women who were fearful about the IUD tended to be relieved when they saw it and often commented that it was smaller and less frightening than they had imagined. They were frequently surprised when …	Bharadwaj_2011_What influences young women to choose between	1	Knowledge					Facilitator	Formal and informal	Choosing and using
Accessibility of location and time (including organisation of health service)	Across all three models, a majority of men (79.7%; 829/1040) and women (63.4%; 1307/2010) chose retail site(s), such as chemists, the supermarket, or the Internet, as their preferred place for condoms. The reasons given for this service choice were primarily convenience-related, namely: that it is in a convenient location, that it has convenient opening hours, or that it is ‘somewhere I go regula…	Gray-2009-Under one roof_ A population-based s Shah-2019-The attitudes of homeless women in L Bexhell-2016-Unplanned pregnancy and contracep Gallagher-2019-Antenatal contraception counsel	4	Environmental Context and Resources					Barrier or Facilitator	Formal and informal	Choosing and using
Expectations of use and the influence of others	…it’s [pill use] sorta the next big step in your life, you know? … a decision that you’re gonna have to make if you’re going to start sleeping with people.” [Melanie] There appeared to be an expectation that this method should be the pill; it was “just what you did” to avoid pregnancy. Some also talked of how they thought their partners expected them to be on the pill: “I think guys expect all wo…	Williamson-2009-Young women's continued use of Roderique-Davies_2016_Models of health	2	Subjective Norm	Social influence				facilitator	Formal and informal	Using
Easy availability of method	‘‘... it’s like the most readily available, out of any form of contraception, it’s condoms really. Em, because you can just buy them anywhere really .. .’’ (Milly). Condom use was reinforced by their accessibility. Although sex education was identified as a source of information on where to get condoms, it had little bearing on use beyond this. Condoms were described as the most obtainable contra…	Williamson-2009-Young women and limits to the Johnson-2013-Current methods and attitudes of	2	Environmental Context and Resources					facilitator	Formal and informal	Using
Protects against STD	Factors encouraging condom use included social norms and expectations of condom use and STI prevention, and the accessibility of the method.[Williamson 2009] Table 2 Stated reasons for choosing the contraceptive pill and condoms as methods of Protects against sexually transmitted diseases Causes fewer health concerns than other [Johnson 2013] Th ese were tested against positive reasons for choosi…	Williamson-2009-Young women and limits to the Johnson-2013-Current methods and attitudes of Rosales_2012_Does current contraceptive choice Bracken_2014_Young women s attitudes towards and experiences	4	Belief about consequences	Goals	Values			facilitator	Formal and informal	Using
Comfortablility or convenience of method	For the majority, pill use appeared to become a routine part of their lives, supporting their continued use, even outside relationships when they were not having sex. Using the pill was convenient, easy and became something done automatically: “It’s convenient and it takes what a second to pop it in your mouth, that’s it so. It does me; it suits me and my lifestyle perfectly...” [Kim][Williamson …	Williamson-2009-Young women's continued use of Johnson-2013-Current methods and attitudes of Say-2009-Contraceptive choice for young people	3	Belief about consequences	Needs				facilitator	Formal and informal	Using
Effectiveness of method at preventing pregnancy	Table 2 Stated reasons for choosing the contraceptive pill and condoms as methods of contraception UK Reliable in preventing pregnancy [Johnson 2013] The young women’s pill use appeared to make them feel safer, and gave them a greater sense of control over their pregnancy prevention than condoms: “I like the fact that, you know … is it 99 point something per cent effective, and the only way that …	Say-2009-Contraceptive choice for young people Johnson-2013-Current methods and attitudes of Williamson-2009-Young women's continued use of Bracken_2014_Young women s attitudes towards and experiences Roderique-Davies_2016_Models of health	5	Belief about consequences	Goals	Motivation			Facilitator	Formal and informal	Using
knowledge of where to access services	All participants recognised the benefit of having access to free contraceptive services and the availability of highly effective contraceptive methods, which encouraged them to seek out and utilise these services: “ :: : knowing you can get the services for free, it’s actually really useful and you feel safe”. (P11, 21-year-old) Participants explained that homeless women do have the knowledge of …	Shah-2019-The attitudes of homeless women in L	1	Knowledge					Facilitator	Formal and informal	Using
Partners perceived willingness [to use condom]	Five variables were entered into the regression model for future intentions to use condoms: partner’s willingness, friends/signiﬁcant others using condoms, condom use at ﬁrst intercourse, MCAS and CUSES scores. Two of these co-variates had signiﬁcant independent effects. Partner’s willingness signiﬁcantly increased the likelihood of future intent (OR= 5.09, 95% CI 2.77–9.36). Unexpectedly, using …	Thomas_2014_Modelling condom use Does	1	Social Influences					Facilitator	Formal and informal	Using
Perceived positive benefit [predicts intention to use LARC]	In this final regression, the variables under consideration accounted for 75.7% of the variance in intention to use LARC (R2 = 0.757, adjusted R2 = 0.736), F(10,115) = 35.820, p < 0.001, with subjective norm, perceived benefits, health motivation and cues to action coming out as significant predictors of intention to use LARC.	Roderique-Davies_2016_Models of health	1	Belief about consequences					Facilitator	Formal and informal	Using
Relationship with health professionals	Mixed views were seen among participants about building a professional relationship with those offering contraceptive services: “They kinda got to know me as well :: : it just feels like you’ve got a trusted relationship with them”. (P7, 27-year-old) [Shah 2019] Overall, people had positive experiences. Members of staff were “understanding” and “easy to talk to.” [Williams 2014] Several people in…	Shah-2019-The attitudes of homeless women in L	1	Social influences					Facilitator	Formal and informal	Using
Support by someone (such as key workers) for contraception appointment (for women with intellectual disability)	Of the large majority of women who were accompanied to see a doctor when they got contraception, all but one were happy with this (the exception was a woman whose male keyworker had accompanied her). The women generally expressed views suggesting that they liked having someone else there to boost their conﬁdence, e.g. ‘I feel a bit nervous going on my own’. However, the most commonly given reason…	McCarthy-2009-Contraception and women with	1	Environmental context and resources	Social influences				Facilitator	Formal and informal	choosing and using
Low perceived value of undergoing intervention as barrier for women with drug problems	“the last one [child] I was um, on heroin and methadone, and er I wasn’t having periods, so, um, I wasn’t using contraceptives …” “I can’t remember, if, the doctor actually did, do something. I don’t know … if it stopped me getting, um what do you call it … they get vasectomies and we get …” Low perceived value of undergoing interventions was understood to be a product variously of: confusion ove…	Edelman-2013-Understanding barriers to sexual	1	Values	Knowledge				Barrier	Formal and informal	choosing and using
