# Supplementary material for: Enabling women to access preferred methods of contraception: a rapid review and behavioural analysis
Source: BMC Public Health. 2021 Nov 27;21:2176. doi: 10.1186/s12889-021-12212-7 (PMC8627100; doi:10.1186/s12889-021-12212-7)
Supplement: Supplementary file 6 — Additional file 6. Themes, Mechanisms of Action, Intervention Functions and Behaviour Change Techniques [file 12889_2021_12212_MOESM6_ESM.xlsx]

## Sheet: All MoAs
MoA (COM-B) MoA name (COM-B)	Theme	References	No. papers Number of papers that cited this theme	Barrier/Facilitator Is it a barrier or facilitator	Context Whether theme applies to informal, formal, workplace or general help-seeking	Intervention Functions Which are theoretically linked	Number of themes	Education	Training	Persuasion	Modelling	Enablement	Incentivisation	Coercion	Environmental Restructuring	Restriction
Environmental Context and Resources (Physical opportunity)	(i) Advice from health care professionals (ii) Advice from informal sources - family (especially mum), friends and women's magazines (iii)Age limitation to method of choice [Being too young (under 30) for the contraception of choice (sterilisation)] (iv)Contraception not a priority [for homeless] due to competing priorities/Lack of stability and transient lifestyle due to homelessness (v) Cost (v…	Rosales_2012_Does current contraceptive choice Johnson-2013-Current methods and attitudes of Shawe_2011_Use of contraception by women Verran-2015-The experiences and perceptions of Roderique-Davies_2016_Models of health Okpo_2014_But you cant reverse Skouby-2010-Contraceptive use and behavior in Bexhell-2016-Unplanned pregnancy and contracep Shah-2019-The attitudes of homeless women in L Brown_20…	19	Barrier and facilitator	Formal and informal (Choosing and using)	Training Restriction Environmental restructuring Enablement	16	0	16	0	0	16	0	0	16	16
Social Influences (Social opportunity)	(i)Advice from informal sources - family (especially mum), friends and women's magazines (ii)Embarrassment (iii)Personal experience and other peoples experience (iv)Pressure or Influence of young men and violence (v)Pressure or Influence of young men and violence (vi)Religious background or grounds (vii)Unwelcoming healthcare setting (viii)Expectations of use and the influence of others (ix)Partn…	Okpo_2014_But you cant reverse Skouby-2010-Contraceptive use and behavior in Verran-2015-The experiences and perceptions of Shah-2019-The attitudes of homeless women in L Williams_2014_Sexual health services and support Brown_2010_Why don t teenagers use contraception Walker-2016-Predictors of non-use of intrauter Williamson-2009-Young women and limits to the Rosales_2012_Does current contracepti…	17	Barrier and facilitator	Formal and informal (Choosing and using)	Restriction Environmental restructuring Modelling Enablement	11	0	0	0	11	11	0	0	11	11
Beliefs about Consequences (Reflective motivation)	(i) Anticipated high emotional cost of accessing services for women with drug problems (ii)Concern about adding extra chemicals or hormones to the body/Perception that hormonal contraceptives are unnatural (iii)Concern about side effects (iv) Effect on menstruation (v)Mechanism of the contraceptive methods or procedure of fitting them (vi)Protects against STD (vii)Comfortablility or convenience o…	Edelman-2013-Understanding barriers to sexual Walker_2012_Mechanistic and Natural Body Shawe_2011_Use of contraception by women Say-2009-Contraceptive choice for young people Williamson-2009-Young women's continued use of Verran-2015-The experiences and perceptions of Hoggart_2013_i think it depends on the body Rosales_2012_Does current contraceptive choice Johnson-2013-Current methods and attitu…	16	Barrier and facilitator	Formal and informal (Choosing and using)	Education Persuasion Modelling	9	9	0	9	9	0	0	0	0	0
Knowledge (Psychological capability)	(i) Lack of understanding of the UK context (ii)Language barrier and cultural misunderstanding (iii)Poor information or knowledge about various birth control methods (iv)HCPs not providing sufficient information about contraception to the women (v)Not knowing where to get help or advice (vi)Misconceptions about IUD (vii)Real_life experience of seeing an IUD (viii)knowledge of where to access serv…	Verran-2015-The experiences and perceptions of Bexhell-2016-Unplanned pregnancy and contracep Williamson-2009-Young women's continued use of Okpo_2014_But you cant reverse Walker-2016-Predictors of non-use of intrauter Brown_2010_Why don t teenagers use contraception Skouby-2010-Contraceptive use and behavior in Gatiss-2009-Provision of contraception service Shawe_2011_Use of contraception by wom…	15	Barrier and facilitator	Formal and informal (Choosing and using)	Education	9	9	0	0	0	0	0	0	0	0
Attitude towards the behaviour (Automatic motivation and reflective motivation)	(i)Concern about adding extra chemicals or hormones to the body/Perception that hormonal contraceptives are unnatural (ii)Personal experience and other peoples experience	Walker_2012_Mechanistic and Natural Body Shawe_2011_Use of contraception by women Walker-2016-Predictors of non-use of intrauter Williamson-2009-Young women and limits to the Okpo_2014_But you cant reverse Shah-2019-The attitudes of homeless women in L Brown_2010_Why don t teenagers use contraception Rosales_2012_Does current contraceptive choice Verran-2015-The experiences and perceptions of Bra…	11	Barrier and facilitator	Formal and informal (choosing and using)	Education Persuasion Incentivisation Coercion Training Environmental restructuring Modelling Enablement	2	2	2	2	2	2	2	2	2	0
General Attitudes / Beliefs (Attitudes include reflective and automatic motivation. Beliefs can be capability if they refer to knowledge and reflective motivation if they involve an evaluation.)	(i)Trustworthiness of information source (ii)Lackadaisical attitude, acceptance of pregnancy or feel pregnancy is not a problem (iii) Being 'in the moment' (iv)Concern about adding extra chemicals or hormones to the body/Perception that hormonal contraceptives are unnatural (v)Preference for female GP (vi)Religious background or grounds	Williams_2014_Sexual health services and support Okpo_2014_But you cant reverse Ramachandran_2011_An audit of the contraception service Shawe_2011_Use of contraception by women Bharadwaj_2011_What influences young women to choose between Brown_2010_Why don t teenagers use contraception McDaid-2010-Contraception among girls who have Walker_2012_Mechanistic and Natural Body Walmsley_2016_Contracept…	11	Barrier and facilitator	Formal and informal (Choosing and using)	Education Persuasion Incentivisation Coercion Training Environmental restructuring Modelling Enablement	6	6	6	6	6	6	6	6	6	0
Social Learning/Imitation (These are better classified as both capability and motivation depending on the content, Social learning and imitation are mental processes that involve internalisation of parts of the outside world that belong in capability if they make you better at something and motivation of they lead you the feel more positively or negatively about it or form automatic impulses asso…	(i)Personal experience and other peoples experience	Walker-2016-Predictors of non-use of intrauter Williamson-2009-Young women and limits to the Okpo_2014_But you cant reverse Shah-2019-The attitudes of homeless women in L Brown_2010_Why don t teenagers use contraception Rosales_2012_Does current contraceptive choice Verran-2015-The experiences and perceptions of Bracken_2014_Young women s attitudes towards and experiences Walmsley_2016_Contracept…	10	Barrier and facilitator	Formal and informal (Choosing and using)	Education Persuasion Incentivisation Coercion Training Environmental restructuring Modelling Enablement	1	1	1	1	1	1	1	1	1	0
Percieved susceptibility / vulnerability (Automatic motivation and reflective motivation)	(i) Anticipated high emotional cost of accessing services for women with drug problems (ii)Issues relating to mechanism of the contraceptive methods or procedure of fitting them (iii)Misconceptions about IUD	Edelman-2013-Understanding barriers to sexual Walker-2016-Predictors of non-use of intrauter Rosales_2012_Does current contraceptive choice Say-2009-Contraceptive choice for young people Shah-2019-The attitudes of homeless women in L Lopez_del Burgo_et_al-2013_Womens attitude toward mechanism Bexhell-2016-Unplanned pregnancy and contracep Bracken_2014_Young women s attitudes towards and experienc…	9	Barrier and facilitator	Formal and informal (Choosing and using)	Education Persuasion Incentivisation Coercion Training Environmental restructuring Modelling Enablement	3	3	3	3	3	3	3	3	3	0
Values (Automatic motivation, reflective motivation and social opportunity)	(i) Lackadaisical attitude, acceptance of pregnancy or feel pregnancy is not a problem (ii)Protects against STD (iii)Low perceived value of undergoing intervention as barrier for women with drug problems	Ramachandran_2011_An audit of the contraception service Shawe_2011_Use of contraception by women Bharadwaj_2011_What influences young women to choose between Williamson-2009-Young women and limits to the Johnson-2013-Current methods and attitudes of Rosales_2012_Does current contraceptive choice Bracken_2014_Young women s attitudes towards and experiences Edelman-2013-Understanding barriers to se…	8	Barrier and facilitator	Formal and informal (Choosing and using)	Education Persuasion Incentivisation Coercion Training Restriction Environmental restructuring Modelling Enablement	3	3	3	3	3	3	3	3	3	3
Emotion (Automatic motivation)	(i) Anticipated high emotional cost of accessing services for women with drug problems (ii) Being 'in the moment' (iii)Embarrassment	Edelman-2013-Understanding barriers to sexual Brown_2010_Why don t teenagers use contraception Shawe_2011_Use of contraception by women Bharadwaj_2011_What influences young women to choose between McDaid-2010-Contraception among girls who have Shah-2019-The attitudes of homeless women in L Williams_2014_Sexual health services and support	7	Barrier	Formal and informal (Choosing and using)	Persuasion Incentivisation Corercion Modelling Enablement	3	0	0	3	3	3	3	0	0	0
Goals (Reflective motivation)	(i)Protects against STD (ii)Effectiveness of method at preventing pregnancy	Williamson-2009-Young women and limits to the Johnson-2013-Current methods and attitudes of Rosales_2012_Does current contraceptive choice Bracken_2014_Young women s attitudes towards and experiences Say-2009-Contraceptive choice for young people Roderique-Davies_2016_Models of health	6	Facilitator	Formal and informal (using)	Education Persuasion Incentivisation Coercion Modelling Enablement	2	2	0	2	2	2	2	2	0	0
Memory,Attention and Decision Process (Psycological capability)	(i)Being 'in the moment' (ii)Forgetting and worry about missing pills	Brown_2010_Why don t teenagers use contraception Shawe_2011_Use of contraception by women Bharadwaj_2011_What influences young women to choose between McDaid-2010-Contraception among girls who have Rosales_2012_Does current contraceptive choice Williamson-2009-Young women's continued use of	6	Barrier	Formal and informal (Using)	Training Environmental restructuring Enablement	2	0	2	0	0	2	0	0	2	0
Motivation (Automatic motivation and reflective motivation)	(i)Perceived Control (including control of when to start and stop contraception, and reversibility of method) (ii)Effectiveness of method at preventing pregnancy	Rosales_2012_Does current contraceptive choice Roderique-Davies_2016_Models of health Say-2009-Contraceptive choice for young people Johnson-2013-Current methods and attitudes of Williamson-2009-Young women's continued use of Bracken_2014_Young women s attitudes towards and experiences	6	Barrier and facilitator	Formal and informal (Choosing and using)	Education Persuasion Incentivisation Coercion Training Environmental restructuring Modelling Enablement	2	2	2	2	2	2	2	2	2	0
Needs (Automatic motivation, reflective motivation, physical capability, psychological capability and physical opportunity)	(i)Contraception not a priority [for homeless] due to competing priorities/Lack of stability and transient lifestyle due to homelessness (ii)Perceived Control (including control of when to start and stop contraception, and reversibility of method) (iii)Comfortablility or convenience of method	Shah-2019-The attitudes of homeless women in L Rosales_2012_Does current contraceptive choice Roderique-Davies_2016_Models of health Williamson-2009-Young women's continued use of Johnson-2013-Current methods and attitudes of Say-2009-Contraceptive choice for young people	6	Barrier and facilitator	Formal and informal (choosing and using)	Education Persuasion Incentivisation Coercion Training Restriction Environmental restructuring Modelling Enablement	3	3	3	3	3	3	3	3	3	3
Behavioural Cueing (Automatic motivation and physical opportunity)	(i) Advice from health care professionals	Rosales_2012_Does current contraceptive choice Johnson-2013-Current methods and attitudes of Shawe_2011_Use of contraception by women Verran-2015-The experiences and perceptions of Roderique-Davies_2016_Models of health	5	Facilitator	Formal (Choosing)	Training Incentivisation Coercion Environmental restructuring	1	0	1	0	0	0	1	1	1	0
Behavioural Regulation (Psychological capability)	(i)Influence of alcohol	Brown_2010_Why don t teenagers use contraception McDaid-2010-Contraception among girls who have Bharadwaj_2011_What influences young women to choose between	3	Barrier	Formal and informal (Using)	Education Training Modelling Enablement	1	1	1	0	1	1	0	0	0	0
Subjective Norms (Social opportunity)	(i)Expectations of use and the influence of others	Williamson-2009-Young women's continued use of Roderique-Davies_2016_Models of health	2	Facilitator	Formal and informal (using)	Restriction Environmental restructuring Modelling Enablement	1	0	0	0	1	1	0	0	1	1
Skills (Psychological capability)						Training		0	0	0	0	0	0	0	0	0
Social/Professional Role and Identity (Reflective motivation)						Education Persuasion Modelling		0	0	0	0	0	0	0	0	0
Beliefs about Capabilities (Reflective motivation)						Education Persuasion Modelling Enablement		0	0	0	0	0	0	0	0	0
Optimism (Reflective motivation)								0	0	0	0	0	0	0	0	0
Reinforcement (Automatic motivation)								0	0	0	0	0	0	0	0	0
Intension (Reflective motivation)								0	0	0	0	0	0	0	0	0
Norms (Social opportunity)								0	0	0	0	0	0	0	0	0
Self-image (Automatic motivation and reflective motivation)								0	0	0	0	0	0	0	0	0
Feedback Processes (Psychological Capability)								0	0	0	0	0	0	0	0	0
							Total	41	40	34	47	56	26	23	51	34

## Sheet: Key MoAs
MoA (COM-B) MoA name (COM-B)	Theme	References	No. papers Number of papers that cited this theme	Barrier/Facilitator Is it a barrier or facilitator	Context Whether theme applies to informal, formal, workplace or general help-seeking	Intervention Functions Which are theoretically linked	BCTs theoretically linked to the MoA using TaTT (Green)	BCTs potentially linked to the MoA using TaTT (Yellow)	Number of themes	Education	Training	Persuasion	Modelling	Enablement	Incentivisation	Coercion	Environmental Restructuring	Restriction
Environmental Context and Resources (Physical opportunity)	(i) Advice from health care professionals (ii) Advice from informal sources - family (especially mum), friends and women's magazines (iii)Age limitation to method of choice [Being too young (under 30) for the contraception of choice (sterilisation)] (iv)Contraception not a priority [for homeless] due to competing priorities/Lack of stability and transient lifestyle due to homelessness (v) Cost (v…	Rosales_2012_Does current contraceptive choice Johnson-2013-Current methods and attitudes of Shawe_2011_Use of contraception by women Verran-2015-The experiences and perceptions of Roderique-Davies_2016_Models of health Okpo_2014_But you cant reverse Skouby-2010-Contraceptive use and behavior in Bexhell-2016-Unplanned pregnancy and contracep Shah-2019-The attitudes of homeless women in L Brown_20…	19	Barrier and facilitator	Formal and informal (Choosing and using)	Training Restriction Environmental restructuring Enablement	Social support (practical) Prompts/cues Remove aversive stimulus Restructuring the physical environment Restructuring the social environment Avoidance/reducing exposure to cues for the behaviour Adding objects to the environment	Problem solving Conserving mental resources	16	0	16	0	0	16	0	0	16	16
Social Influences (Social opportunity)	(i)Advice from informal sources - family (especially mum), friends and women's magazines (ii)Embarrassment (iii)Personal experience and other peoples experience (iv)Pressure or Influence of young men and violence (v)Pressure or Influence of young men and violence (vi)Religious background or grounds (vii)Unwelcoming healthcare setting (viii)Expectations of use and the influence of others (ix)Partn…	Okpo_2014_But you cant reverse Skouby-2010-Contraceptive use and behavior in Verran-2015-The experiences and perceptions of Shah-2019-The attitudes of homeless women in L Williams_2014_Sexual health services and support Brown_2010_Why don t teenagers use contraception Walker-2016-Predictors of non-use of intrauter Williamson-2009-Young women and limits to the Rosales_2012_Does current contracepti…	17	Barrier and facilitator	Formal and informal (Choosing and using)	Restriction Environmental restructuring Modelling Enablement	Social support (unspecified) Social support (practical) Social comparison Information about others' approval Social reward	Monitoring of behaviour by others without feedback Restructuring social environment	11	0	0	0	11	11	0	0	11	11
Beliefs about Consequences (Reflective motivation)	(i) Anticipated high emotional cost of accessing services for women with drug problems (ii)Concern about adding extra chemicals or hormones to the body/Perception that hormonal contraceptives are unnatural (iii)Concern about side effects (iv) Effect on menstruation (v)Mechanism of the contraceptive methods or procedure of fitting them (vi)Protects against STD (vii)Comfortablility or convenience o…	Edelman-2013-Understanding barriers to sexual Walker_2012_Mechanistic and Natural Body Shawe_2011_Use of contraception by women Say-2009-Contraceptive choice for young people Williamson-2009-Young women's continued use of Verran-2015-The experiences and perceptions of Hoggart_2013_i think it depends on the body Rosales_2012_Does current contraceptive choice Johnson-2013-Current methods and attitu…	16	Barrier and facilitator	Formal and informal (Choosing and using)	Education Persuasion Modelling	Information about health consequences Salience of consequences Information about social and environmental consequences Anticipated regret Information about emotional consequences Pros and cons Comparative imagining of future outcomes Material incentive (behaviour) Incentive (outcome) Reward (outcome)	None	9	9	0	9	9	0	0	0	0	0
Knowledge (Psychological capability)	(i) Lack of understanding of the UK context (ii)Language barrier and cultural misunderstanding (iii)Poor information or knowledge about various birth control methods (iv)HCPs not providing sufficient information about contraception to the women (v)Not knowing where to get help or advice (vi)Misconceptions about IUD (vii)Real_life experience of seeing an IUD (viii)knowledge of where to access serv…	Verran-2015-The experiences and perceptions of Bexhell-2016-Unplanned pregnancy and contracep Williamson-2009-Young women's continued use of Okpo_2014_But you cant reverse Walker-2016-Predictors of non-use of intrauter Brown_2010_Why don t teenagers use contraception Skouby-2010-Contraceptive use and behavior in Gatiss-2009-Provision of contraception service Shawe_2011_Use of contraception by wom…	15	Barrier and facilitator	Formal and informal (Choosing and using)	Education	Biofeedback Instruction on how to perform behaviour Information about antecedents Information about health consequences Information about social and environmental consequences	Feedback on behaviour	9	9	0	0	0	0	0	0	0	0
Attitude towards the behaviour (Automatic motivation and reflective motivation)	(i)Concern about adding extra chemicals or hormones to the body/Perception that hormonal contraceptives are unnatural (ii)Personal experience and other peoples experience	Walker_2012_Mechanistic and Natural Body Shawe_2011_Use of contraception by women Walker-2016-Predictors of non-use of intrauter Williamson-2009-Young women and limits to the Okpo_2014_But you cant reverse Shah-2019-The attitudes of homeless women in L Brown_2010_Why don t teenagers use contraception Rosales_2012_Does current contraceptive choice Verran-2015-The experiences and perceptions of Bra…	11	Barrier and facilitator	Formal and informal (choosing and using)	Education Persuasion Incentivisation Coercion Training Environmental restructuring Modelling Enablement	Information about health consequences Information about social and environmental consequences Credible source Pros and cons Framing/reframing	Salience of consequences Information about emotional consequences Material incentive (behaviour) Incompatible beliefs	2	2	2	2	2	2	2	2	2	0
General Attitudes / Beliefs (Attitudes include reflective and automatic motivation. Beliefs can be capability if they refer to knowledge and reflective motivation if they involve an evaluation.)	(i)Trustworthiness of information source (ii)Lackadaisical attitude, acceptance of pregnancy or feel pregnancy is not a problem (iii) Being 'in the moment' (iv)Concern about adding extra chemicals or hormones to the body/Perception that hormonal contraceptives are unnatural (v)Preference for female GP (vi)Religious background or grounds	Williams_2014_Sexual health services and support Okpo_2014_But you cant reverse Ramachandran_2011_An audit of the contraception service Shawe_2011_Use of contraception by women Bharadwaj_2011_What influences young women to choose between Brown_2010_Why don t teenagers use contraception McDaid-2010-Contraception among girls who have Walker_2012_Mechanistic and Natural Body Walmsley_2016_Contracept…	11	Barrier and facilitator	Formal and informal (Choosing and using)	Education Persuasion Incentivisation Coercion Training Environmental restructuring Modelling Enablement	Credible source Pros and cons	Framing and reframing	6	6	6	6	6	6	6	6	6	0
Percieved susceptibility / vulnerability (Automatic motivation and reflective motivation)	(i) Anticipated high emotional cost of accessing services for women with drug problems (ii)Issues relating to mechanism of the contraceptive methods or procedure of fitting them (iii)Misconceptions about IUD	Edelman-2013-Understanding barriers to sexual Walker-2016-Predictors of non-use of intrauter Rosales_2012_Does current contraceptive choice Say-2009-Contraceptive choice for young people Shah-2019-The attitudes of homeless women in L Lopez_del Burgo_et_al-2013_Womens attitude toward mechanism Bexhell-2016-Unplanned pregnancy and contracep Bracken_2014_Young women s attitudes towards and experienc…	9	Barrier and facilitator	Formal and informal (Choosing and using)	Education Persuasion Incentivisation Coercion Training Environmental restructuring Modelling Enablement	Information about health consequences Salience of consequences	None	3	3	3	3	3	3	3	3	3	0
Values (Automatic motivation, reflective motivation and social opportunity)	(i) Lackadaisical attitude, acceptance of pregnancy or feel pregnancy is not a problem (ii)Protects against STD (iii)Low perceived value of undergoing intervention as barrier for women with drug problems	Ramachandran_2011_An audit of the contraception service Shawe_2011_Use of contraception by women Bharadwaj_2011_What influences young women to choose between Williamson-2009-Young women and limits to the Johnson-2013-Current methods and attitudes of Rosales_2012_Does current contraceptive choice Bracken_2014_Young women s attitudes towards and experiences Edelman-2013-Understanding barriers to se…	8	Barrier and facilitator	Formal and informal (Choosing and using)	Education Persuasion Incentivisation Coercion Training Restriction Environmental restructuring Modelling Enablement	None	Commitment Identity associated with changed behaviour Mental rehearsal of successful performance	3	3	3	3	3	3	3	3	3	3
									Total number of themes linked to	32	30	23	34	41	14	14	41	30
									Number of MoAs linked to	6	5	5	6	6	4	4	6	3
Excluded from Key MoSa because it has only one theme but it has 10 references
Social Learning/Imitation (These are better classified as both capability and motivation depending on the content, Social learning and imitation are mental processes that involve internalisation of parts of the outside world that belong in capability if they make you better at something and motivation of they lead you the feel more positively or negatively about it or form automatic impulses asso…	(i)Personal experience and other peoples experience	Walker-2016-Predictors of non-use of intrauter Williamson-2009-Young women and limits to the Okpo_2014_But you cant reverse Shah-2019-The attitudes of homeless women in L Brown_2010_Why don t teenagers use contraception Rosales_2012_Does current contraceptive choice Verran-2015-The experiences and perceptions of Bracken_2014_Young women s attitudes towards and experiences Walmsley_2016_Contracept…	10	Barrier and facilitator	Formal and informal (Choosing and using)	Education Persuasion Incentivisation Coercion Training Environmental restructuring Modelling Enablement			1	1	1	1	1	1	1	1	1	0
