# Supplementary material for: Enabling women to access preferred methods of contraception: a rapid review and behavioural analysis
Source: BMC Public Health. 2021 Nov 27;21:2176. doi: 10.1186/s12889-021-12212-7 (PMC8627100; doi:10.1186/s12889-021-12212-7)
Supplement: Supplementary file 7 — Additional file 7. Intervention Coding [file 12889_2021_12212_MOESM7_ESM.xlsx]

## Sheet: Sheet1
Description of intervention	Link (if available)/Article title (if applicable)	Mode of delivery	Target of intervention (Individuals/HCPs/Organisations)	Intervention Provider	Type of provider (National/National Voluntary/Local/Local Voluntary/Research)	Intervention Function	Policy Category	BCTs
Contraception Choices project	https://www.contraceptionchoices.org/	Online	Individuals	University College London	National	Education Enablement (tool to help women make choice https://www.contraceptionchoices.org/whats-right-for-me)	Communication/marketing	Instruction on how to perform behaviour - [Advice on where to get contraception; advice on how to choose contraception] Information about health consequences - [Information on effectiveness of contraception methods, Videos - What are the benefits of contraception?, Does contraception affect future fertility?] Salience of consequences - [videos of women discusing the benefit of contraception] Addi…
SH:24 website	https://discuss.sh24.org.uk/	Online	Individuals	The Pill or What developed by SH:24	National	Education Enablement (The Pill or What - a clinically supported forum helping women make more informed contraceptive choices. Women can ask clinicians questions directly)	Communication/marketing Service provision (vitual consultation with clinicians)	Instruction on how to perform behaviour - [Advice on where to get contraception; advice on how to choose contraception - The Pill or What] Social support (unspecified) - [Forum for women to ask questions and share experiences] Credible source - [information provided by clinicians]
Brook Contraception pages (https://www.brook.org.uk/topics/contraception/ - providing contraception information to young people. • Staff training	www.brook.org.uk	Online	Individuals	Brook	National voluntary	Education (contraception pages of the website https://www.brook.org.uk/topics/contraception/ ) Enablement (tool help women select contraceptive method and tool to help women locate services near them https://legacy.brook.org.uk/find-a-service; has a contraceptive selection tool https://legacy.brook.org.uk/our-services/start-my-contraception-tool; also signposts to a reminder app, Drugstar, that c…	Communication/marketing Service provision (staff training)	Instruction on how to perform behaviour - [Advice on where to get contraception (find a service); advice on how to choose contraception] Adding object to the environment - [unsure which one is right for you?, Find a service tool]
Contraception in pharmacy		Physical/Online	Individuals	several pharmacies (such as Superdrug)	National	Environmental restructuring	Service Provision	Restructuring the physical environment - [direct access to contraception in pharmacy]
Emergency contraception in pharmacy		Physical	Individuals	several pharmacies (such as Boots, Superdrug)	National	Environmental restructuring	Service Provision	Restructuring the physical environment - [direct access to contraception in pharmacy]
NHS.uk pages (https://www.nhs.uk/conditions/contraception/)		Online	Individuals (and HCPs)	NHS	National	Education	Communication/marketing	Instruction on how to perform behaviour - [information on where to get help if necessary, information on various contraception methods and how to choose which one is best for them] Adding object to the environment - [sign posting to the contraception choices tool and My Contraception Tool] Credible source -m [NHS]
Website - sex wise/FPA https://www.sexwise.fpa.org.uk/contraception		Online	Individual	Sexwise	National voluntary	Education	Communication/marketing	Instruction on how to perform behaviour - [ information on where to get help if necessary Find a clinic tool), advice on how to choose contraception] Adding object to the environment - [Which contraception is right for me tool, contraceptive choices at a glance leaflet]
Pause programme	https://www.pause.org.uk/what-we-do/the-pause-model/	Physical	Individual	Pause	National voluntary	Education (Following the initial 16-week engagement phase, to ensure that the women are able to take a break from pregnancies, we ask them to use the most effective form of reversible contraception. Pause Practices work closely with their local sexual health providers to ensure that the women make an informed choice around contraception and that they are able to choose the most appropriate form f…	Service provision	Prompt/cues - [ "we ask them to use the most effective form of reversible contraception." ] Social support (practical) - ["Pause Practices work closely with their local sexual health providers to ensure that the women make an informed choice around contraception and that they are able to choose the most appropriate form for them"]
FSRH service standards/ FRSH’s report • The FRSH’s report on SRH in New Models of Care, provides case studies of complex service interventions. These include the following: o Providing a direct telephone line for women for information on LARC, giving them access to accurate medical information without needing an appointment o Using digital to promote awareness of SRH services and to enable self-m…	https://www.fsrh.org/documents/fsrh-report-2019-new-models-of-care-sexual-reproductive-health/	Online/physical	HCPs	The Faculty of Sexual and Reproductive Healthcare	National	Environmental restructuring ( for example, Responding directly to needs of patients with the addition of a particular SRH service; Shifting from secondary care to community-based solutions)	Service provision Guidelines
Fraser competence that a doctor can give contraceptive advice or treatment to a person under 16 without parental consent providing the doctor is satisfied that:- -The young person will understand the advice -The young person cannot be persuaded to tell their parents or to allow the doctor to tell them that they are seeking contraceptive advice -The young person is likely to begin or continue havi…		Physical	HCPs	Government	National	Restriction	Guidelines Regulation
Confidentiality legislation		Physical	HCPs	Government	National	Restriction	Guidelines Regulation
antenatal contraceptive counselling and provision of postpartum contraception	Antenatal contraception counselling and provision of contraception after delivery for first-time young mothers enrolled with a Family Nurse Partnership programme (Gallagher 2019)	Physical	Individuals	NHS	National? (the paper seems based in Edinburgh but the intervention may be national)	Education (The FNP programme includes provision of information on contraception during pregnancy visit number 7 which is around 24–26 weeks’ gestation.) Environmental restructuring (The Family Nurse aims to move young women from intention to accessing services postpartum for their preferred method of contraception.) Enablement (Family Nurses guide young mothers to enable them to make a decision a…	Communication/marketing Environmental and social planning Service provision
Teenage Pregnancy Strategy (see evaluation paper - Changes in conceptions in women younger than 18 years and the circumstances of young mothers in England in 2000–12: an observational study) The teenage pregnancy strategy gave rise to a multicomponent programme comprising a national media campaign; improvements to sex education and young people’s sexual health services; support for young parents …	N/A	Various	Individuals	Givernment	National	Education Environmental restructuring Enablement (A free telephone helpline for young people (Sexwise) was available from 7 am to midnight, 7 days a week.)	Guidelines Environmental/social support Service provision Communication/marketing
NICE clinical guideline on LARC -	https://www.rcog.org.uk/en/guidelines-research-services/guidelines/long-acting-reversible-contraception-update-nice-clinical-guideline-30/	Online	HCPs (and Individuals?)	NICE	National	Education	Guidelines
The RCGP is working to improve healthcare education around women’s health including preconception, contraception and women’s health. The work currently being undertaken is the development of the Women’s Health Library. This is joint working between the RCGP, RCOG and FSRH and is hosted on the RCGP website.	https://elearning.rcgp.org.uk/course/index.php?categoryid=57	Online	HCPs	Royal College of General Practitioners	National	Environmental restructuring - (RCGP’s Women’s Health Library - The RCGP Menstrual Wellbeing Toolkit https://www.rcgp.org.uk/menstrualwellbeingtoolkit - The Menstrual wellbeing toolkit is a one-click open access resource for primary care clinicians to use. This currently includes resources for menstrual related problems - including signposting to patient sites, guidelines, papers, top tips, elearn…	Communication/marketing Guidelines (Several guidelines for women's health issues)
